# Supplementary material for: Unintended coronary biopsy following successful management of rotational atherectomy burr entrapment using the Ping-Pong technique: images in cardiology
Source: Eur Heart J Case Rep. 2025 Aug 13;9(8):ytaf374. doi: 10.1093/ehjcr/ytaf374 (PMC12374159; doi:10.1093/ehjcr/ytaf374)
Supplement: ytaf374_Supplementary_Data [file ytaf374_supplementary_data.zip]

Archive with 5 entries (5 files):
- Ballon dilatation next to the burr.avi
- Burr Entrappment LAD occlusion wiring in Ping Pong Technique.avi
- Calcified Stenosis.avi
- Final result.avi
- Rotablation.avi
